# Supplementary material for: HIV-1 virome profiling using HIV-PULSE to guide therapeutic and curative interventions
Source: eBioMedicine. 2026 May 21;128:106297. doi: 10.1016/j.ebiom.2026.106297 (PMC13199670; doi:10.1016/j.ebiom.2026.106297)
Supplement: SupplementaryTable 6 [file mmc2.xlsx]

## Sheet: SupplementaryTable5
	1				2				3
Participant	Drug class	HIV-PULSE DRM	Drugs affected	Resistance level	Drug class	HIV-PULSE DRM	Drugs affected	Resistance level	Drug class	HIV-PULSE DRM	Drugs affected	Resistance level
2	NRTI	M184I	ABC, DDI, FTC, 3TC	3, 2, 5, 5
5	NNRTI	G190E	DOR, DPV, EFV, ETR, NVP, RPV	5, 5, 5, 4, 5, 5
	INSTI	E157Q	EVG, RAL	2, 2
	INSTI	S147G	BIC, CAB, DTG, EVG, RAL	2, 3, 2, 5, 2
9	PI	D30N,M46I	ATV, FPV, IDV, LPV, NFV, SQV	2, 2, 2, 2, 5, 2
	NRTI	M184I	ABC, DDI, FTC, 3TC	3, 2, 5, 5	NNRTI	M230I	DOR, DPV, EFV, ETR, NVP, RPV	2, 4, 2, 2, 4, 4	INSTI	G140S	BIC, CAB, DTG, EVG, RAL	2, 3, 2, 4, 4
	INSTI	E138A	BIC, CAB, DTG, EVG, RAL	2, 3, 2, 3, 3
10	NRTI	M41L,S68N	AZT, D4T, DDI	3, 3, 2
	NRTI	L210W,T215D	AZT, D4T, DDI	4, 4, 3
	NRTI	S68N,L210W,T215D	AZT, D4T, DDI	4, 4, 3
	NRTI	S68N,L210W,T215D	AZT, D4T, DDI	4, 4, 3	NNRTI	V106I,Y188H	DPV, EFV, NVP	2, 4, 5
	NRTI	M41L,S68N,L210W,T215D	ABC, AZT, D4T, DDI, TDF	3, 5, 5, 4, 3
11	NRTI	K65R	ABC, D4T, DDI, FTC, 3TC, TDF	4, 5, 5, 3, 3, 4	NNRTI	E138A	DPV, ETR, RPV	3, 2, 3
	NRTI	M184I	ABC, DDI, FTC, 3TC	3, 2, 5, 5	NNRTI	E138A	DPV, ETR, RPV	3, 2, 3
	NNRTI	E138A	DPV, ETR, RPV	3, 2, 3
	NNRTI	E138A	DPV, ETR, RPV	3, 2, 3	INSTI	P145S	EVG	5
12	NRTI	K70R	AZT, D4T, DDI	4, 3, 2
	NRTI	M184V	ABC, DDI, FTC, 3TC	3, 2, 5, 5	NNRTI	K101E,V108I,G190A	DOR, DPV, EFV, ETR, NVP, RPV	3, 5, 5, 3, 5, 5
	NRTI	M184V	ABC, DDI, FTC, 3TC	3, 2, 5, 5	NNRTI	K101E,G190A	DOR, DPV, EFV, ETR, NVP, RPV	3, 5, 5, 3, 5, 5
13	NRTI	D67N	AZT, D4T	3, 3
	NNRTI	V179F	DOR, DPV, EFV, ETR, NVP, RPV	2, 3, 2, 3, 3, 3
	INSTI	G140S	BIC, CAB, DTG, EVG, RAL	2, 3, 2, 4, 4
	INSTI	Y143C	CAB, EVG, RAL	2, 2, 5
14	NRTI	T215S	AZT, D4T, DDI	2, 3, 2
16	NRTI	M41L,S68G,L210W,T215D	ABC, AZT, D4T, DDI, TDF	3, 5, 5, 4, 3
18	PI	L90M	ATV, FPV, IDV, LPV, NFV, SQV	3, 3, 4, 2, 5, 4	NRTI	M184V	ABC, DDI, FTC, 3TC	3, 2, 5, 5
	PI	L90M	ATV, FPV, IDV, LPV, NFV, SQV	3, 3, 4, 2, 5, 4	NRTI	A62V,M184V	ABC, DDI, FTC, 3TC	3, 3, 5, 5
19	NRTI	T215S	AZT, D4T, DDI	2, 3, 2
	NRTI	T215S	AZT, D4T, DDI	2, 3, 2	NNRTI	G190E	DOR, DPV, EFV, ETR, NVP, RPV	5, 5, 5, 4, 5, 5
20	NNRTI	M230I	DOR, DPV, EFV, ETR, NVP, RPV	2, 4, 2, 2, 4, 4
23	NNRTI	V106L	DOR	3
	INSTI	N155T	CAB, EVG, RAL	3, 4, 4
26	PI	M46I, G73S	ATV, FPV, IDV, LPV, NFV, SQV	3, 3, 3, 3, 4, 3	NRTI	M184I	ABC, DDI, FTC, 3TC	3, 2, 5, 5	NNRTI	E138K,M230I	DOR, DPV, EFV, ETR, NVP, RPV	3, 5, 3, 3, 4, 5
	PI	G73S	ATV, FPV, IDV, NFV, SQV	2, 2, 3, 3, 3	NNRTI	E138K,M230I	DOR, DPV, EFV, ETR, NVP, RPV	3, 5, 3, 3, 4, 5
	NRTI	M184I	ABC, DDI, FTC, 3TC	3, 2, 5, 5	NNRTI	M230I	DOR, DPV, EFV, ETR, NVP, RPV	2, 4, 2, 2, 4, 4
	NNRTI	Y188H	EFV, NVP	4, 5
	INSTI	Y143C	CAB, EVG, RAL	2, 2, 5
27	NRTI	M184I	ABC, DDI, FTC, 3TC	3, 2, 5, 5	NNRTI	M230I	DOR, DPV, EFV, ETR, NVP, RPV	2, 4, 2, 2, 4, 4
28	PI	Q58E	NFV, TPV	2, 3
	PI	M46I, Q58E	ATV, FPV, IDV, LPV, NFV, SQV, TPV	2, 2, 2, 2, 4, 2, 3
29	PI	I50L	ATV	5
	INSTI	E138A	BIC, CAB, DTG, EVG, RAL	2, 3, 2, 3, 3
30	PI	M46I	ATV, FPV, IDV, LPV, NFV, SQV	2, 2, 2, 2, 4, 2
	INSTI	R263K	BIC, CAB, DTG, EVG, RAL	4, 5, 4, 4, 3
34	INSTI	G163K	EVG, RAL	3, 3
35	INSTI	Q146P	CAB, EVG	3, 5
36	PI	M46V	FPV, IDV, NFV	2, 2, 3
	NRTI	M184V,L210W,T215F	ABC, AZT, D4T, DDI, FTC, 3TC, TDF	4, 5, 4, 4, 5, 5, 3
37	INSTI	Q148H	BIC, CAB, DTG, EVG, RAL	3, 5, 3, 5, 5
38	INSTI	V151A	EVG, RAL	4, 3
40	INSTI	E157Q	EVG, RAL	2, 2
42	NNRTI	V179D	DPV, EFV, ETR, NVP, RPV	2, 2, 2, 2, 2
	NNRTI	V179D	DPV, EFV, ETR, NVP, RPV	2, 2, 2, 2, 2	INSTI	E157Q	EVG, RAL	2, 2
43	NRTI	D67N	AZT, D4T	3, 3
	INSTI	E138K	BIC, CAB, DTG, EVG, RAL	2, 3, 2, 3, 3
44	PI	D30N	NFV	5	INSTI	E138K	BIC, CAB, DTG, EVG, RAL	2, 3, 2, 3, 3
	INSTI	V75A	CAB	2
48	PI	D30N	NFV	5
49	PI	G48V	ATV, IDV, LPV, NFV, SQV	4, 2, 2, 4, 5
	NRTI	D67N	AZT, D4T	3, 3
50	INSTI	G140C	BIC, CAB, DTG, EVG, RAL	2, 3, 2, 4, 4
51	NRTI	M41L,D67N,K70R,T215Y	ABC, AZT, D4T, DDI, TDF	4, 5, 5, 5, 4
	NRTI	D67N,K70R,L210W,T215Y	ABC, AZT, D4T, DDI, TDF	4, 5, 5, 4, 4
	NRTI	M41L,D67N,K70R,L210W,T215Y	ABC, AZT, D4T, DDI, FTC, 3TC, TDF	5, 5, 5, 5, 3, 3, 5
	NNRTI	K103T	EFV, NVP	3, 5
52	PI	L10F,L24I	ATV, FPV, IDV, LPV, NFV, SQV	3, 3, 3, 3, 3, 2	NRTI	M41L,T215E	AZT, D4T, DDI	4, 4, 3
	NRTI	M41L	AZT, D4T, DDI	3, 3, 2
	NRTI	T215E	AZT, D4T, DDI	2, 3, 2
	NRTI	M41L,T215E	AZT, D4T, DDI	4, 4, 3
	NRTI	M41L,T215D	AZT, D4T, DDI	4, 4, 3	INSTI	G163K	EVG, RAL	3, 3
	NRTI	S68G,T215E	AZT, D4T, DDI	2, 3, 2
	NRTI	M41L,S68G,T215E	AZT, D4T, DDI	4, 4, 3
	NRTI	M41L,T215E,K219E	ABC, AZT, D4T, DDI, TDF	2, 4, 4, 4, 2
54	PI	M46I	ATV, FPV, IDV, LPV, NFV, SQV	2, 2, 2, 2, 4, 2	NRTI	D67N,T69D,K70R,M184V	ABC, AZT, D4T, DDI, FTC, 3TC	3, 4, 4, 4, 5, 5	NNRTI	V108I,G190A,N348I	DOR, DPV, EFV, ETR, NVP, RPV	2, 3, 4, 2, 5, 3
	NRTI	K70R,M184V	ABC, AZT, DDI, FTC, 3TC	3, 3, 1, 3, 5, 5	NNRTI	G190A,N348I	DPV, EFV, ETR, NVP, RPV	3, 4, 2, 5, 3
	NRTI	K70R,V75M,M184V	ABC, AZT, D4T, DDI, FTC, 3TC	3, 4, 4, 4, 5, 5	NNRTI	G190A	DPV, EFV, ETR, NVP, RPV	3, 4, 2, 5, 3
	NRTI	A62V,K70R,M184V	ABC, AZT, D4T, DDI, FTC, 3TC	3, 3, 2, 3, 5, 5	NNRTI	G190A,N348I	DPV, EFV, ETR, NVP, RPV	3, 4, 2, 5, 3
56	INSTI	Q146L	CAB, EVG	3, 4
57	PI	M46L	ATV, FPV, IDV, LPV, NFV, SQV, TPV	2, 2, 2, 2, 3, 2, 2
	PI	M46L	ATV, FPV, IDV, LPV, NFV, SQV, TPV	2, 2, 2, 2, 3, 2, 2	NRTI	F77L	D4T, DDI	2, 2
59	NRTI	M184V	ABC, DDI, FTC, 3TC	3, 2, 5, 5
	NNRTI	V108I	DOR, EFV, NVP	2, 2, 3
	INSTI	N155T	CAB, EVG, RAL	3, 4, 4
60	INSTI	D232N	EVG, RAL	2, 2
	INSTI	N155H	BIC, CAB, DTG, EVG, RAL	2, 4, 2, 5, 5
61	NRTI	M184I	ABC, DDI, FTC, 3TC	3, 2, 5, 5
62	PI	F53L	ATV, NFV, SQV	2, 2, 3
	NNRTI	E138G	DPV, EFV, ETR, NVP, RPV	3, 2, 2, 2, 3
	NNRTI	Y188H	EFV, NVP	4, 5
	NRTI	L210W	AZT, D4T, DDI	3, 3, 2
	INSTI	E92G	CAB, EVG, RAL	2, 4, 3
63	NNRTI	Y188L,P225H	DOR, DPV, EFV, ETR, NVP, RPV	5, 5, 5, 2, 5, 5
65	NRTI	M184I	ABC, DDI, FTC, 3TC	3, 2, 5, 5
	INSTI	D232N	EVG, RAL	2, 2
	INSTI	N155H	BIC, CAB, DTG, EVG, RAL	2, 4, 2, 5, 5
66	NRTI	K219Q	AZT, D4T	2, 2
	NRTI	D67N,K70R	ABC, AZT, D4T, DDI, TDF	2, 4, 4, 3, 2
	NRTI	D67N,K70R,K219Q	ABC, AZT, D4T, DDI, FTC, 3TC, TDF	3, 5, 4, 4, 2, 2, 3
	NRTI	D67N,K70R,T215Y,K219Q	ABC, AZT, D4T, DDI, FTC, 3TC, TDF	4, 5, 5, 4, 2, 2, 4
	NRTI	D67N,K70R,T215F,K219Q	ABC, AZT, D4T, DDI, FTC, 3TC, TDF	4, 5, 5, 4, 2, 2, 4	NNRTI	E138K,M230I	DOR, DPV, EFV, ETR, NVP, RPV	3, 5, 3, 3, 4, 5
67	INSTI	Q146P	CAB, EVG	3, 5
68	NRTI	D67N,K70R	ABC, AZT, D4T, DDI, TDF	2, 4, 4, 3, 2
	NRTI	M41L,D67N,K70R,L210W,T215Y	ABC, AZT, D4T, DDI, FTC, 3TC, TDF	5, 5, 5, 5, 3, 3, 5
71	PI	D30N	NFV	5
73	INSTI	Y143S	CAB, EVG, RAL	2, 2, 5
74	PI	L90M, G73T	ATV, FPV, IDV, LPV, NFV, SQV	4, 4, 4, 3, 5, 5	NRTI	M41L,D67N,S68G,K70R,L210W,T215Y,K219E	ABC, AZT, D4T, DDI, FTC, 3TC, TDF	5, 5, 5, 5, 3, 3, 5
	PI	I54V, L10F,K20T,L33F,G73C	ATV, DRV, FPV, IDV, LPV, NFV, SQV, TPV	4, 2, 4, 4, 4, 5, 4, 4
	PI	I54V,I84V,L90M,L10F,K20T,L33F,G73C	ATV, DRV, FPV, IDV, LPV, NFV, SQV, TPV	5, 3, 5, 5, 5, 5, 5, 5	NRTI	M41L,D67H,S68N,K70R,L74I,M184V,L210W,T215Y,K219E	ABC, AZT, D4T, DDI, FTC, 3TC, TDF	5, 5, 5, 5, 5, 5, 5
75	PI	M46V	FPV, IDV, NFV	2, 2, 3	NNRTI	N348I	NVP	3	INSTI	T97A	EVG, RAL	2, 2
	NNRTI	N348I	NVP	3
77	PI	D30N,M46I	ATV, FPV, IDV, LPV, NFV, SQV	2, 2, 2, 2, 5, 2
	NNRTI	E138A	DPV, ETR, RPV	3, 2, 3
78	NRTI	D67del,S68del,T69del,K70del	ABC, AZT, D4T, DDI, FTC, 3TC, TDF	5, 4, 5, 5, 4, 4, 5
	NNRTI	V106L,N348I	DOR, NVP	3, 3
79	NRTI	A62V,M184V	ABC, DDI, FTC, 3TC	3, 3, 5, 5
	INSTI	N155H	BIC, CAB, DTG, EVG, RAL	2, 4, 2, 5, 5
80	NNRTI	V179D	DPV, EFV, ETR, NVP, RPV	2, 2, 2, 2, 2
	INSTI	E157Q	EVG, RAL	2, 2
	INSTI	T97A,E157Q	EVG, RAL	3, 3
	INSTI	V151L, E157Q	BIC, CAB, DTG, EVG, RAL	3, 3, 3, 5, 4
81	INSTI	E138K	BIC, CAB, DTG, EVG, RAL	2, 3, 2, 3, 3
	INSTI	N155T	CAB, EVG, RAL	3, 4, 4
	INSTI	Y143S	CAB, EVG, RAL	2, 2, 5
